# Supplementary material for: Machine learning–assisted optimization of a terahertz photonic metamaterial absorber for blood cancer detection
Source: PLoS One. 2026 Feb 5;21(2):e0340492. doi: 10.1371/journal.pone.0340492 (PMC12875503; doi:10.1371/journal.pone.0340492)
Supplement: S1 Data — (XLSX) [file pone.0340492.s001.xlsx]

## Sheet: Sheet1
Absorpton		Reflection		Sensing				ADS
3	0.04598	3	0.97674	Normal blood		Cancer blood		3	0.11817
3.004	0.04673	3.004	0.97636	2.8	0.05534	2.8	0.05847	3.01	0.1152
3.0085	0.04749	3.0085	0.97597	2.81	0.05683	2.804	0.0601	3.02	0.1122
3.013	0.04827	3.013	0.97556	2.816	0.0584	2.81	0.06181	3.03	0.10916
3.0175	0.04908	3.0175	0.97515	2.822	0.06003	2.816	0.06359	3.04	0.10609
3.022	0.04991	3.022	0.97473	2.828	0.06174	2.822	0.06547	3.05	0.10297
3.0265	0.05076	3.0265	0.97429	2.834	0.06352	2.828	0.06743	3.06	0.0998
3.031	0.05164	3.031	0.97384	2.84	0.0654	2.834	0.06949	3.07	0.0966
3.0355	0.05254	3.0355	0.97337	2.846	0.06736	2.84	0.07165	3.08	0.09335
3.04	0.05347	3.04	0.9729	2.852	0.06942	2.846	0.07391	3.09	0.09005
3.0445	0.05443	3.0445	0.9724	2.858	0.07158	2.852	0.0763	3.1	0.0867
3.049	0.05542	3.049	0.9719	2.864	0.07385	2.858	0.0788	3.11	0.08331
3.0535	0.05643	3.0535	0.97137	2.87	0.07624	2.864	0.08144	3.12	0.07987
3.058	0.05748	3.058	0.97084	2.876	0.07875	2.87	0.08422	3.13	0.07638
3.0625	0.05856	3.0625	0.97028	2.882	0.0814	2.876	0.08715	3.14	0.07285
3.067	0.05967	3.067	0.96971	2.888	0.08418	2.882	0.09024	3.15	0.06927
3.0715	0.06081	3.0715	0.96912	2.894	0.08711	2.888	0.0935	3.16	0.06564
3.076	0.062	3.076	0.96851	2.9	0.09021	2.894	0.09694	3.17	0.06199
3.0805	0.06322	3.0805	0.96788	2.906	0.09348	2.9	0.10058	3.18	0.0583
3.085	0.06448	3.085	0.96722	2.912	0.09694	2.906	0.10444	3.19	0.05458
3.0895	0.06578	3.0895	0.96655	2.918	0.10059	2.912	0.10852	3.2	0.05086
3.094	0.06712	3.094	0.96586	2.924	0.10446	2.918	0.11285	3.21	0.04713
3.0985	0.06851	3.0985	0.96514	2.93	0.10856	2.924	0.11744	3.22	0.04344
3.103	0.06994	3.103	0.9644	2.936	0.1129	2.93	0.12231	3.23	0.03979
3.1075	0.07142	3.1075	0.96363	2.942	0.11751	2.936	0.1275	3.24	0.03622
3.112	0.07295	3.112	0.96283	2.948	0.12241	2.942	0.13301	3.25	0.03278
3.1165	0.07454	3.1165	0.96201	2.954	0.12762	2.948	0.13888	3.26	0.02953
3.121	0.07618	3.121	0.96116	2.96	0.13316	2.954	0.14514	3.27	0.02654
3.1255	0.07787	3.1255	0.96027	2.966	0.13907	2.96	0.15182	3.28	0.02391
3.13	0.07963	3.13	0.95936	2.972	0.14537	2.966	0.15895	3.29	0.02176
3.1345	0.08145	3.1345	0.95841	2.978	0.15209	2.972	0.16657	3.3	0.02028
3.139	0.08334	3.139	0.95743	2.984	0.15927	2.978	0.17472	3.31	0.01967
3.1435	0.08529	3.1435	0.9564	2.99	0.16694	2.984	0.18346	3.32	0.02024
3.148	0.08732	3.148	0.95535	2.996	0.17516	2.99	0.19282	3.33	0.02238
3.1525	0.08942	3.1525	0.95424	3.002	0.18396	2.996	0.20286	3.34	0.02658
3.157	0.0916	3.157	0.9531	3.008	0.19341	3.002	0.21365	3.35	0.03354
3.1615	0.09386	3.1615	0.95191	3.014	0.20354	3.008	0.22524	3.36	0.04416
3.166	0.09621	3.166	0.95068	3.02	0.21443	3.014	0.2377	3.37	0.0596
3.1705	0.09865	3.1705	0.94939	3.026	0.22613	3.02	0.25112	3.38	0.08141
3.175	0.10119	3.175	0.94806	3.032	0.23873	3.026	0.26557	3.39	0.11151
3.1795	0.10382	3.1795	0.94667	3.038	0.25229	3.032	0.28113	3.4	0.15228
3.184	0.10657	3.184	0.94522	3.044	0.2669	3.038	0.2979	3.41	0.20641
3.1885	0.10942	3.1885	0.94371	3.047	0.27462	3.041	0.30677	3.42	0.27652
3.193	0.11239	3.193	0.94213	3.05	0.28265	3.044	0.31598	3.43	0.36444
3.1975	0.11548	3.1975	0.94049	3.056	0.29963	3.05	0.33547	3.44	0.46982
3.202	0.1187	3.202	0.93878	3.062	0.31794	3.056	0.35646	3.45	0.58851
3.2065	0.12205	3.2065	0.93699	3.068	0.33768	3.062	0.37906	3.46	0.71134
3.211	0.12555	3.211	0.93512	3.074	0.35896	3.068	0.40337	3.47	0.82498
3.21325	0.12736	3.21325	0.93415	3.08	0.38188	3.074	0.42948	3.48	0.91555
3.2155	0.12923	3.2155	0.93315	3.086	0.40654	3.08	0.45746	3.49	0.97356
3.22	0.13301	3.22	0.93112	3.092	0.43303	3.086	0.48736	3.5	0.99696
3.2245	0.13699	3.2245	0.92898	3.098	0.46142	3.092	0.51921	3.51	0.9904
3.229	0.14114	3.229	0.92675	3.104	0.49177	3.098	0.55298	3.52	0.96202
3.2335	0.14548	3.2335	0.9244	3.11	0.52408	3.104	0.58858	3.53	0.92022
3.238	0.15001	3.238	0.92195	3.116	0.55833	3.11	0.62585	3.54	0.87181
3.2425	0.15475	3.2425	0.91937	3.122	0.59441	3.116	0.66454	3.55	0.82152
3.247	0.15971	3.247	0.91667	3.128	0.63215	3.122	0.70426	3.56	0.7723
3.2515	0.1649	3.2515	0.91384	3.134	0.67126	3.128	0.74452	3.57	0.72575
3.256	0.17034	3.256	0.91086	3.14	0.71134	3.134	0.78468	3.58	0.68262
3.2605	0.17604	3.2605	0.90772	3.146	0.75185	3.14	0.82398	3.59	0.64314
3.265	0.18201	3.265	0.90443	3.152	0.79211	3.146	0.86151	3.6	0.60723
3.2695	0.18826	3.2695	0.90096	3.158	0.8313	3.15125	0.89211	3.61	0.57468
3.274	0.19483	3.274	0.89731	3.164	0.86846	3.152	0.89627	3.62	0.54519
3.2785	0.20172	3.2785	0.89347	3.17	0.90257	3.158	0.92721	3.63	0.51846
3.28075	0.20529	3.28075	0.89147	3.176	0.93254	3.164	0.95329	3.64	0.4942
3.283	0.20895	3.283	0.88941	3.182	0.95736	3.17	0.97359	3.65	0.47212
3.2875	0.21654	3.2875	0.88513	3.188	0.97611	3.1745	0.98456	3.66	0.45198
3.292	0.22452	3.292	0.88061	3.194	0.98809	3.176	0.98736	3.67	0.43356
3.2965	0.23291	3.2965	0.87584	3.2	0.99286	3.182	0.99408	3.68	0.41666
3.301	0.24172	3.301	0.87079	3.206	0.99032	3.188	0.99357	3.69	0.4011
3.3055	0.25099	3.3055	0.86546	3.212	0.98067	3.194	0.98594	3.7	0.38674
3.31	0.26073	3.31	0.85981	3.218	0.96441	3.19775	0.97773	3.71	0.37345
3.3145	0.27099	3.3145	0.85382	3.224	0.94228	3.2	0.97161	3.72	0.36112
3.319	0.28178	3.319	0.84748	3.23	0.9152	3.206	0.95127	3.73	0.34963
3.3235	0.29313	3.3235	0.84075	3.236	0.88418	3.212	0.92576	3.74	0.33891
3.328	0.30509	3.328	0.83362	3.242	0.85023	3.218	0.89608	3.75	0.32887
3.3325	0.31765	3.3325	0.82604	3.2435	0.84141	3.221	0.87998	3.76	0.31946
3.337	0.3307	3.337	0.8181	3.248	0.81434	3.224	0.86321	3.77	0.3106
3.3415	0.34472	3.3415	0.80949	3.254	0.77736	3.23	0.82814	3.78	0.30226
3.346	0.3594	3.346	0.80037	3.26	0.74006	3.236	0.79174	3.79	0.29437
3.3505	0.37481	3.3505	0.79069	3.266	0.70306	3.242	0.75478	3.8	0.28691
3.355	0.391	3.355	0.78038	3.272	0.66683	3.248	0.71791	3.81	0.27982
3.3595	0.408	3.3595	0.76941	3.278	0.63175	3.254	0.68166	3.82	0.27309
3.364	0.42584	3.364	0.75773	3.284	0.59808	3.26	0.64641	3.83	0.26668
3.3685	0.44454	3.3685	0.74529	3.29	0.56598	3.266	0.61248	3.84	0.26056
3.373	0.46411	3.373	0.73204	3.296	0.53556	3.2675	0.60423	3.85	0.25471
3.3775	0.48458	3.3775	0.71793	3.302	0.50686	3.272	0.58005	3.86	0.24911
3.382	0.50591	3.382	0.70292	3.308	0.47987	3.278	0.54924	3.87	0.24375
3.3865	0.52812	3.3865	0.68694	3.314	0.45457	3.284	0.52012	3.88	0.23859
3.391	0.5512	3.391	0.66993	3.32	0.43089	3.29	0.49268	3.89	0.23363
3.3955	0.57511	3.3955	0.65183	3.326	0.40877	3.296	0.46692	3.9	0.22885
3.4	0.5998	3.4	0.63261	3.329	0.39827	3.302	0.44278	3.91	0.22425
3.4045	0.6252	3.4045	0.61221	3.332	0.38812	3.308	0.4202	3.92	0.2198
3.409	0.6512	3.409	0.59059	3.338	0.36887	3.314	0.39911	3.93	0.21549
3.4135	0.6777	3.4135	0.56772	3.344	0.35091	3.32	0.37942	3.94	0.21132
3.418	0.70454	3.418	0.54356	3.35	0.33418	3.326	0.36105	3.95	0.20728
3.4225	0.73154	3.4225	0.51813	3.356	0.31858	3.332	0.34391	3.96	0.20336
3.427	0.75851	3.427	0.49142	3.362	0.30403	3.338	0.32793	3.97	0.19955
3.4315	0.7852	3.4315	0.46347	3.368	0.29046	3.344	0.31302	3.98	0.19584
3.436	0.81134	3.436	0.43435	3.374	0.2778	3.35	0.2991	3.99	0.19223
3.4405	0.83665	3.4405	0.40416	3.38	0.26598	3.356	0.28611	4	0.18871
3.445	0.86082	3.445	0.37307	3.386	0.25493	3.362	0.27398	4.01	0.18528
3.4495	0.88351	3.4495	0.34131	3.392	0.2446	3.368	0.26264	4.02	0.18192
3.454	0.90439	3.454	0.30921	3.398	0.23493	3.374	0.25203	4.03	0.17864
3.4585	0.92314	3.4585	0.27723	3.404	0.22588	3.38	0.24211	4.04	0.17543
3.463	0.93946	3.463	0.24606	3.41	0.2174	3.386	0.23281	4.05	0.17228
3.4675	0.95305	3.4675	0.21669	3.416	0.20944	3.392	0.2241	4.06	0.1692
3.472	0.96367	3.472	0.1906	3.422	0.20198	3.398	0.21593	4.07	0.16617
3.4765	0.97114	3.4765	0.16987	3.428	0.19496	3.404	0.20826	4.08	0.1632
3.481	0.97533	3.481	0.15706	3.434	0.18837	3.41	0.20105	4.09	0.16028
3.4855	0.97618	3.4855	0.15433	3.44	0.18216	3.416	0.19428	4.1	0.15741
3.49	0.9737	3.49	0.16218	3.446	0.17632	3.422	0.18791	4.11	0.15458
3.4945	0.96796	3.4945	0.17899	3.452	0.17082	3.428	0.18191	4.12	0.15179
3.499	0.95913	3.499	0.20217	3.458	0.16563	3.434	0.17626	4.13	0.14904
3.5035	0.94737	3.5035	0.2294	3.464	0.16073	3.44	0.17093	4.14	0.14633
3.508	0.93295	3.508	0.25893	3.47	0.1561	3.446	0.1659	4.15	0.14365
3.5125	0.91615	3.5125	0.28958	3.476	0.15173	3.452	0.16115	4.16	0.141
3.517	0.89726	3.517	0.32053	3.482	0.1476	3.458	0.15667	4.17	0.13838
3.5215	0.87662	3.5215	0.35126	3.488	0.14369	3.464	0.15243	4.18	0.13579
3.526	0.85455	3.526	0.38139	3.494	0.13999	3.47	0.14842	4.19	0.13322
3.5305	0.83136	3.5305	0.41065	3.5	0.13648	3.476	0.14462	4.2	0.13068
3.535	0.80728	3.535	0.439	3.506	0.13316	3.482	0.14103	4.21	0.12816
3.5395	0.78262	3.5395	0.46624	3.512	0.13001	3.488	0.13762	4.22	0.12565
3.544	0.75766	3.544	0.49229	3.518	0.12702	3.494	0.13439	4.23	0.12317
3.5485	0.73259	3.5485	0.51711	3.524	0.12418	3.5	0.13133	4.24	0.1207
3.553	0.70763	3.553	0.54071	3.53	0.12149	3.506	0.12843	4.25	0.11824
3.5575	0.68292	3.5575	0.5631	3.536	0.11893	3.512	0.12567	4.26	0.1158
3.562	0.6586	3.562	0.5843	3.542	0.1165	3.518	0.12306	4.27	0.11337
3.5665	0.63478	3.5665	0.60434	3.548	0.11419	3.524	0.12057	4.28	0.11094
3.571	0.61155	3.571	0.62326	3.554	0.11199	3.53	0.11821	4.29	0.10853
3.5755	0.58899	3.5755	0.6411	3.56	0.1099	3.536	0.11597	4.3	0.10612
3.58	0.56714	3.58	0.65792	3.566	0.10792	3.542	0.11383	4.31	0.10371
3.5845	0.54603	3.5845	0.67377	3.572	0.10602	3.548	0.11181	4.32	0.10131
3.589	0.5257	3.589	0.68869	3.578	0.10423	3.554	0.10988	4.33	0.09891
3.5935	0.50616	3.5935	0.70274	3.584	0.10251	3.56	0.10805	4.34	0.09651
3.598	0.4874	3.598	0.71596	3.59	0.10088	3.566	0.10631	4.35	0.09411
3.6025	0.46942	3.6025	0.72841	3.596	0.09933	3.572	0.10465	4.36	0.09171
3.607	0.45221	3.607	0.74013	3.602	0.09786	3.578	0.10308	4.37	0.0893
3.6115	0.43575	3.6115	0.75117	3.608	0.09645	3.584	0.10158	4.38	0.08688
3.616	0.42002	3.616	0.76156	3.614	0.09512	3.59	0.10016	4.39	0.08447
3.6205	0.405	3.6205	0.77136	3.62	0.09385	3.596	0.09881	4.4	0.08204
3.625	0.39068	3.625	0.78059	3.626	0.09264	3.602	0.09752	4.41	0.0796
3.6295	0.37703	3.6295	0.78929	3.632	0.09149	3.608	0.0963	4.42	0.07715
3.634	0.364	3.634	0.79749	3.638	0.0904	3.614	0.09515	4.43	0.07469
3.6385	0.35159	3.6385	0.80524	3.644	0.08937	3.62	0.09405	4.44	0.07222
3.643	0.33975	3.643	0.81256	3.65	0.08838	3.626	0.09301	4.45	0.06974
3.6475	0.32846	3.6475	0.81948	3.656	0.08745	3.632	0.09203	4.46	0.06723
3.652	0.3177	3.652	0.82602	3.662	0.08657	3.638	0.0911	4.47	0.06472
3.6565	0.30744	3.6565	0.8322	3.668	0.08573	3.644	0.09022	4.48	0.06218
3.661	0.29765	3.661	0.83806	3.674	0.08494	3.65	0.08939	4.49	0.05963
3.6655	0.28832	3.6655	0.84361	3.68	0.08419	3.656	0.0886	4.5	0.05705
3.67	0.27942	3.67	0.84887	3.686	0.08349	3.662	0.08787	4.51	0.05446
3.6745	0.27092	3.6745	0.85386	3.692	0.08283	3.668	0.08717	4.52	0.05185
3.679	0.26282	3.679	0.85859	3.698	0.0822	3.674	0.08653	4.53	0.04922
3.6835	0.25508	3.6835	0.86309	3.704	0.08162	3.68	0.08592	4.54	0.04657
3.688	0.24769	3.688	0.86736	3.71	0.08107	3.686	0.08535	4.55	0.04389
3.6925	0.24063	3.6925	0.87142	3.716	0.08056	3.692	0.08483	4.56	0.0412
3.697	0.23388	3.697	0.87528	3.722	0.08009	3.698	0.08434	4.57	0.0385
3.7015	0.22743	3.7015	0.87896	3.728	0.07965	3.704	0.08389	4.58	0.03577
3.706	0.22126	3.706	0.88246	3.734	0.07924	3.71	0.08348	4.59	0.03304
3.7105	0.21535	3.7105	0.8858	3.74	0.07887	3.716	0.0831	4.6	0.0303
3.715	0.2097	3.715	0.88899	3.746	0.07853	3.722	0.08276	4.61	0.02756
3.7195	0.20429	3.7195	0.89203	3.752	0.07822	3.728	0.08246	4.62	0.02482
3.724	0.19911	3.724	0.89493	3.758	0.07795	3.734	0.08219	4.63	0.02209
3.7285	0.19414	3.7285	0.8977	3.764	0.0777	3.74	0.08195	4.64	0.0194
3.733	0.18938	3.733	0.90034	3.77	0.07748	3.746	0.08174	4.65	0.01674
3.7375	0.18482	3.7375	0.90287	3.776	0.0773	3.752	0.08157	4.66	0.01415
3.742	0.18044	3.742	0.9053	3.779	0.07722	3.758	0.08143	4.67	0.01164
3.7465	0.17624	3.7465	0.90761	3.782	0.07714	3.764	0.08133	4.68	0.00924
3.751	0.17221	3.751	0.90983	3.788	0.07702	3.77	0.08126	4.69	0.00701
3.7555	0.16833	3.7555	0.91196	3.794	0.07692	3.776	0.08121	4.7	0.00498
3.76	0.16461	3.76	0.914	3.8	0.07686	3.782	0.0812	4.71	0.00321
3.7645	0.16103	3.7645	0.91595	3.806	0.07682	3.788	0.08123	4.72	0.0018
3.769	0.15759	3.769	0.91783	3.812	0.07681	3.794	0.08128	4.73	0.000845339
3.7735	0.15429	3.7735	0.91963	3.818	0.07683	3.8	0.08137	4.74	0.000478874
3.778	0.15111	3.778	0.92135	3.824	0.07687	3.806	0.08148	4.75	0.000875463
3.7825	0.14805	3.7825	0.92301	3.83	0.07695	3.812	0.08163	4.76	0.00226
3.787	0.1451	3.787	0.92461	3.836	0.07705	3.818	0.08181	4.77	0.00492
3.7915	0.14227	3.7915	0.92614	3.842	0.07719	3.824	0.08203	4.78	0.00925
3.796	0.13953	3.796	0.92761	3.848	0.07735	3.83	0.08228	4.79	0.01574
3.8005	0.1369	3.8005	0.92903	3.854	0.07754	3.836	0.08256	4.8	0.02504
3.805	0.13436	3.805	0.9304	3.86	0.07777	3.842	0.08287	4.81	0.03802
3.8095	0.13191	3.8095	0.93171	3.866	0.07802	3.848	0.08322	4.82	0.05579
3.814	0.12955	3.814	0.93298	3.872	0.0783	3.854	0.0836	4.83	0.0798
3.8185	0.12727	3.8185	0.9342	3.878	0.07861	3.86	0.08402	4.84	0.11187
3.823	0.12508	3.823	0.93537	3.884	0.07896	3.866	0.08447	4.85	0.15426
3.8275	0.12295	3.8275	0.93651	3.89	0.07933	3.872	0.08496	4.86	0.20951
3.832	0.12091	3.832	0.9376	3.896	0.07974	3.878	0.08548	4.87	0.28021
3.8365	0.11893	3.8365	0.93865	3.902	0.08018	3.884	0.08605	4.88	0.36828
3.841	0.11702	3.841	0.93967	3.908	0.08065	3.89	0.08665	4.89	0.47369
3.8455	0.11517	3.8455	0.94065	3.914	0.08116	3.896	0.0873	4.9	0.59277
3.85	0.11339	3.85	0.9416	3.92	0.0817	3.902	0.08798	4.91	0.71673
3.8545	0.11166	3.8545	0.94252	3.926	0.08228	3.908	0.08871	4.92	0.83201
3.859	0.11	3.859	0.9434	3.932	0.08289	3.914	0.08948	4.93	0.9236
3.8635	0.10839	3.8635	0.94425	3.938	0.08355	3.92	0.09029	4.94	0.98052
3.868	0.10683	3.868	0.94508	3.944	0.08424	3.926	0.09116	4.95	0.9998
3.8725	0.10532	3.8725	0.94588	3.95	0.08497	3.932	0.09206	4.96	0.98635
3.877	0.10386	3.877	0.94665	3.956	0.08574	3.938	0.09302	4.97	0.94936
3.8815	0.10245	3.8815	0.94739	3.962	0.08655	3.944	0.09403	4.98	0.89846
3.886	0.10108	3.886	0.94811	3.968	0.08741	3.95	0.09509	4.99	0.84142
3.8905	0.09976	3.8905	0.94881	3.974	0.08832	3.956	0.09621	5	0.78351
3.895	0.09848	3.895	0.94949	3.98	0.08927	3.962	0.09739	5.01	0.72785
3.8995	0.09724	3.8995	0.95014	3.986	0.09027	3.968	0.09862	5.02	0.67604
3.904	0.09603	3.904	0.95077	3.992	0.09131	3.974	0.09991	5.03	0.62871
3.9085	0.09487	3.9085	0.95138	3.998	0.09242	3.98	0.10127	5.04	0.58593
3.913	0.09374	3.913	0.95197	4.004	0.09357	3.986	0.1027	5.05	0.54746
3.9175	0.09265	3.9175	0.95255	4.01	0.09479	3.992	0.1042	5.06	0.51294
3.922	0.09159	3.922	0.9531	4.016	0.09606	3.998	0.10577	5.07	0.48196
3.9265	0.09057	3.9265	0.95364	4.022	0.09739	4.004	0.10741	5.08	0.45412
3.931	0.08958	3.931	0.95416	4.028	0.09879	4.01	0.10914	5.09	0.42903
3.9355	0.08862	3.9355	0.95466	4.034	0.10025	4.016	0.11095	5.1	0.40637
3.94	0.08768	3.94	0.95515	4.04	0.10179	4.022	0.11284	5.11	0.38583
3.9445	0.08678	3.9445	0.95563	4.046	0.1034	4.028	0.11483	5.12	0.36715
3.949	0.08591	3.949	0.95608	4.052	0.10508	4.034	0.11692	5.13	0.3501
3.9535	0.08506	3.9535	0.95653	4.058	0.10684	4.04	0.11911	5.14	0.33448
3.958	0.08424	3.958	0.95696	4.064	0.10869	4.046	0.1214	5.15	0.32013
3.9625	0.08344	3.9625	0.95737	4.07	0.11063	4.052	0.12381	5.16	0.3069
3.967	0.08267	3.967	0.95777	4.076	0.11266	4.055	0.12506	5.17	0.29465
3.9715	0.08192	3.9715	0.95816	4.082	0.11479	4.058	0.12634	5.18	0.28329
3.976	0.0812	3.976	0.95854	4.088	0.11702	4.064	0.12899	5.19	0.27271
3.9805	0.0805	3.9805	0.95891	4.094	0.11936	4.07	0.13177	5.2	0.26283
3.985	0.07982	3.985	0.95926	4.1	0.12181	4.076	0.13469	5.21	0.25359
3.9895	0.07916	3.9895	0.95961	4.106	0.12439	4.082	0.13776	5.22	0.2449
3.994	0.07852	3.994	0.95994	4.112	0.12709	4.088	0.14099	5.23	0.23673
3.9985	0.0779	3.9985	0.96026	4.118	0.12993	4.094	0.14438	5.24	0.22901
4.003	0.07731	4.003	0.96057	4.124	0.1329	4.1	0.14795	5.25	0.22172
4.0075	0.07673	4.0075	0.96087	4.13	0.13603	4.106	0.1517	5.26	0.21479
4.012	0.07617	4.012	0.96116	4.136	0.13932	4.112	0.15565	5.27	0.20822
4.0165	0.07563	4.0165	0.96144	4.142	0.14278	4.118	0.15981	5.28	0.20195
4.021	0.0751	4.021	0.96171	4.148	0.14641	4.124	0.16419	5.29	0.19597
4.0255	0.0746	4.0255	0.96198	4.154	0.15024	4.13	0.16881	5.3	0.19025
4.03	0.07411	4.03	0.96223	4.16	0.15427	4.136	0.17368	5.31	0.18477
4.0345	0.07364	4.0345	0.96248	4.166	0.15851	4.142	0.17882	5.32	0.17951
4.039	0.07318	4.039	0.96271	4.172	0.16298	4.148	0.18424	5.33	0.17444
4.0435	0.07274	4.0435	0.96294	4.178	0.1677	4.154	0.18997	5.34	0.16957
4.048	0.07232	4.048	0.96316	4.184	0.17267	4.16	0.19602	5.35	0.16486
4.0525	0.07191	4.0525	0.96338	4.19	0.17793	4.166	0.20242	5.36	0.16032
4.057	0.07151	4.057	0.96358	4.196	0.18347	4.172	0.20919	5.37	0.15591
4.0615	0.07113	4.0615	0.96378	4.202	0.18933	4.178	0.21636	5.38	0.15165
4.066	0.07076	4.066	0.96397	4.208	0.19553	4.184	0.22395	5.39	0.1475
4.0705	0.07041	4.0705	0.96415	4.214	0.20209	4.19	0.23199	5.4	0.14348
4.075	0.07007	4.075	0.96433	4.22	0.20903	4.196	0.24052	5.41	0.13956
4.0795	0.06975	4.0795	0.9645	4.226	0.21638	4.202	0.24957	5.42	0.13574
4.084	0.06944	4.084	0.96466	4.232	0.22418	4.208	0.25917	5.43	0.13201
4.0885	0.06914	4.0885	0.96481	4.238	0.23244	4.214	0.26936	5.44	0.12837
4.093	0.06885	4.093	0.96496	4.244	0.24121	4.22	0.28019	5.45	0.12482
4.0975	0.06858	4.0975	0.9651	4.25	0.25052	4.226	0.29169	5.46	0.12134
4.102	0.06832	4.102	0.96524	4.256	0.26041	4.232	0.30392	5.47	0.11793
4.10425	0.06819	4.10425	0.9653	4.262	0.27092	4.238	0.31692	5.48	0.1146
4.1065	0.06807	4.1065	0.96537	4.268	0.2821	4.244	0.33075	5.49	0.11133
4.111	0.06783	4.111	0.96549	4.274	0.29398	4.25	0.34545	5.5	0.10812
4.1155	0.0676	4.1155	0.96561	4.28	0.30663	4.256	0.36109	5.51	0.10498
4.12	0.06739	4.12	0.96572	4.286	0.32009	4.262	0.37771	5.52	0.10189
4.1245	0.06719	4.1245	0.96582	4.292	0.33442	4.268	0.39538	5.53	0.09887
4.129	0.067	4.129	0.96592	4.298	0.34966	4.274	0.41415	5.54	0.0959
4.1335	0.06682	4.1335	0.96601	4.304	0.36589	4.28	0.43407	5.55	0.09299
4.138	0.06665	4.138	0.9661	4.31	0.38316	4.286	0.45519	5.56	0.09015
4.1425	0.06649	4.1425	0.96618	4.316	0.40153	4.292	0.47756	5.57	0.08737
4.147	0.06634	4.147	0.96626	4.322	0.42106	4.298	0.5012	5.58	0.08465
4.1515	0.0662	4.1515	0.96633	4.328	0.4418	4.304	0.52613	5.59	0.08201
4.156	0.06608	4.156	0.9664	4.334	0.46379	4.31	0.55236	5.6	0.07945
4.1605	0.06596	4.1605	0.96646	4.34	0.48708	4.316	0.57985	5.61	0.07696
4.165	0.06586	4.165	0.96651	4.346	0.5117	4.322	0.60856	5.62	0.07457
4.1695	0.06577	4.1695	0.96656	4.352	0.53766	4.328	0.6384	5.63	0.07229
4.174	0.06568	4.174	0.9666	4.358	0.56494	4.334	0.66923	5.64	0.07012
4.1785	0.06561	4.1785	0.96664	4.364	0.59351	4.34	0.70088	5.65	0.06809
4.183	0.06554	4.183	0.96667	4.37	0.62329	4.346	0.73308	5.66	0.06621
4.1875	0.06549	4.1875	0.9667	4.376	0.65416	4.352	0.76555	5.67	0.06451
4.192	0.06545	4.192	0.96672	4.382	0.68597	4.358	0.79791	5.68	0.06301
4.1965	0.06542	4.1965	0.96674	4.388	0.71847	4.364	0.8297	5.69	0.06175
4.201	0.06539	4.201	0.96675	4.394	0.75139	4.37	0.86043	5.7	0.06077
4.2055	0.06538	4.2055	0.96676	4.4	0.78435	4.376	0.88954	5.71	0.06012
4.21	0.06538	4.21	0.96676	4.406	0.81692	4.382	0.91642	5.72	0.05986
4.2145	0.06539	4.2145	0.96675	4.412	0.8486	4.388	0.94047	5.73	0.06005
4.219	0.0654	4.219	0.96675	4.418	0.87881	4.394	0.96109	5.74	0.06079
4.2235	0.06543	4.2235	0.96673	4.424	0.90694	4.4	0.97772	5.75	0.06217
4.228	0.06547	4.228	0.96671	4.43	0.93234	4.406	0.9899	5.76	0.06432
4.22856	0.06548	4.22856	0.96671	4.436	0.95439	4.412	0.99727	5.77	0.06738
4.2325	0.06552	4.2325	0.96669	4.442	0.97247	4.418	0.99962	5.78	0.07154
4.237	0.06558	4.237	0.96666	4.448	0.98608	4.424	0.99689	5.79	0.077
4.2415	0.06564	4.2415	0.96662	4.454	0.9948	4.43	0.98918	5.8	0.08404
4.246	0.06572	4.246	0.96658	4.46	0.99837	4.436	0.97674	5.81	0.09296
4.2505	0.06581	4.2505	0.96653	4.466	0.99668	4.442	0.95997	5.82	0.10414
4.255	0.06591	4.255	0.96648	4.472	0.98981	4.448	0.93935	5.83	0.11802
4.2595	0.06602	4.2595	0.96643	4.478	0.97799	4.454	0.91543	5.84	0.13515
4.264	0.06614	4.264	0.96636	4.484	0.96159	4.46	0.88883	5.85	0.15612
4.26513	0.06617	4.26513	0.96635	4.49	0.94112	4.466	0.86015	5.86	0.18165
4.2685	0.06627	4.2685	0.9663	4.496	0.91717	4.472	0.82996	5.87	0.2125
4.273	0.06642	4.273	0.96622	4.502	0.89035	4.478	0.79881	5.88	0.2495
4.2775	0.06657	4.2775	0.96614	4.508	0.8613	4.484	0.76718	5.89	0.29342
4.282	0.06673	4.282	0.96606	4.514	0.83065	4.49	0.7355	5.9	0.34489
4.2865	0.06691	4.2865	0.96597	4.52	0.79897	4.496	0.70412	5.91	0.40424
4.291	0.06709	4.291	0.96587	4.526	0.76677	4.502	0.67333	5.92	0.47123
4.2955	0.06729	4.2955	0.96577	4.532	0.73451	4.508	0.64335	5.93	0.54481
4.3	0.0675	4.3	0.96566	4.538	0.70255	4.51175	0.62511	5.94	0.62285
4.30169	0.06758	4.30169	0.96562	4.544	0.6712	4.514	0.61437	5.95	0.70209
4.3045	0.06772	4.3045	0.96555	4.55	0.6407	4.52	0.58649	5.96	0.77828
4.309	0.06795	4.309	0.96543	4.556	0.61123	4.526	0.55981	5.97	0.84674
4.3135	0.06819	4.3135	0.9653	4.562	0.58292	4.532	0.53436	5.98	0.90312
4.318	0.06845	4.318	0.96517	4.568	0.55584	4.538	0.51018	5.99	0.94426
4.3225	0.06871	4.3225	0.96503	4.574	0.53006	4.544	0.48726	6	0.96875
4.327	0.06899	4.327	0.96489	4.58	0.50558	4.55	0.46557	6.01	0.97701
4.3315	0.06928	4.3315	0.96474	4.586	0.4824	4.556	0.44509	6.02	0.97094
4.336	0.06959	4.336	0.96458	4.592	0.4605	4.562	0.42578	6.03	0.9533
4.33825	0.06975	4.33825	0.9645	4.598	0.43985	4.568	0.40759	6.04	0.92712
4.3405	0.06991	4.3405	0.96441	4.604	0.4204	4.574	0.39046	6.05	0.89524
4.345	0.07024	4.345	0.96424	4.61	0.4021	4.58	0.37435	6.06	0.86005
4.3495	0.07058	4.3495	0.96406	4.616	0.38489	4.5815	0.37048	6.07	0.82342
4.354	0.07094	4.354	0.96388	4.622	0.36873	4.586	0.35921	6.08	0.78669
4.3585	0.07131	4.3585	0.96368	4.625	0.36102	4.592	0.34497	6.09	0.75082
4.363	0.0717	4.363	0.96348	4.628	0.35355	4.598	0.33159	6.1	0.71637
4.3675	0.0721	4.3675	0.96327	4.634	0.33929	4.604	0.31901	6.11	0.68371
4.372	0.07252	4.372	0.96306	4.64	0.32591	4.61	0.30719	6.12	0.653
4.3765	0.07295	4.3765	0.96283	4.646	0.31334	4.616	0.29608	6.13	0.62429
4.381	0.0734	4.381	0.9626	4.652	0.30154	4.622	0.28564	6.14	0.59754
4.3855	0.07386	4.3855	0.96236	4.658	0.29046	4.628	0.27581	6.15	0.57269
4.39	0.07434	4.39	0.96211	4.664	0.28006	4.634	0.26658	6.16	0.54963
4.3945	0.07483	4.3945	0.96186	4.67	0.27028	4.64	0.25788	6.17	0.52823
4.39563	0.07496	4.39563	0.96179	4.676	0.26109	4.646	0.24971	6.18	0.50838
4.399	0.07534	4.399	0.96159	4.682	0.25246	4.652	0.24201	6.19	0.48995
4.4035	0.07587	4.4035	0.96132	4.688	0.24434	4.658	0.23476	6.2	0.47282
4.408	0.07642	4.408	0.96103	4.694	0.2367	4.664	0.22794	6.21	0.45689
4.4125	0.07699	4.4125	0.96074	4.7	0.22951	4.67	0.22151	6.22	0.44206
4.417	0.07757	4.417	0.96043	4.706	0.22274	4.676	0.21546	6.23	0.42822
4.4215	0.07817	4.4215	0.96012	4.712	0.21638	4.682	0.20975	6.24	0.4153
4.42431	0.07856	4.42431	0.95992	4.718	0.21038	4.688	0.20438	6.25	0.40321
4.426	0.0788	4.426	0.95979	4.724	0.20473	4.694	0.19932	6.26	0.39189
4.4305	0.07944	4.4305	0.95946	4.73	0.19941	4.7	0.19455	6.27	0.38126
4.435	0.08011	4.435	0.95911	4.736	0.1944	4.706	0.19006	6.28	0.37128
4.4395	0.08079	4.4395	0.95875	4.742	0.18967	4.712	0.18583	6.29	0.36188
4.444	0.0815	4.444	0.95838	4.748	0.18522	4.718	0.18185	6.3	0.35302
4.4485	0.08223	4.4485	0.958	4.754	0.18103	4.721	0.17994	6.31	0.34467
4.453	0.08298	4.453	0.95761	4.76	0.17708	4.724	0.1781	6.32	0.33677
4.4575	0.08376	4.4575	0.9572	4.766	0.17335	4.73	0.17457	6.33	0.32929
4.462	0.08456	4.462	0.95678	4.772	0.16985	4.736	0.17125	6.34	0.3222
4.4665	0.08539	4.4665	0.95635	4.778	0.16654	4.742	0.16813	6.35	0.31548
4.471	0.08624	4.471	0.95591	4.784	0.16343	4.748	0.16519	6.36	0.30909
4.4755	0.08713	4.4755	0.95544	4.79	0.16051	4.754	0.16242	6.37	0.30301
4.48	0.08803	4.48	0.95497	4.796	0.15776	4.76	0.15981	6.38	0.29722
4.4845	0.08897	4.4845	0.95448	4.802	0.15518	4.766	0.15735	6.39	0.2917
4.489	0.08994	4.489	0.95397	4.808	0.15275	4.772	0.15502	6.4	0.28643
4.4935	0.09094	4.4935	0.95345	4.8125	0.15103	4.778	0.15283	6.41	0.2814
4.498	0.09197	4.498	0.95291	4.814	0.15048	4.784	0.15076	6.42	0.27658
4.5025	0.09303	4.5025	0.95235	4.82	0.14835	4.79	0.14881	6.43	0.27197
4.507	0.09413	4.507	0.95177	4.826	0.14636	4.796	0.14698	6.44	0.26755
4.5115	0.09526	4.5115	0.95118	4.832	0.1445	4.802	0.14527	6.45	0.26331
4.516	0.09643	4.516	0.95057	4.838	0.14277	4.808	0.14367	6.46	0.25923
4.5205	0.09763	4.5205	0.94993	4.844	0.14116	4.814	0.14219	6.47	0.25532
4.525	0.09887	4.525	0.94928	4.85	0.13967	4.82	0.14082	6.48	0.25156
4.5295	0.10016	4.5295	0.9486	4.856	0.1383	4.826	0.13955	6.49	0.24793
4.534	0.10148	4.534	0.9479	4.862	0.13703	4.832	0.1384	6.5	0.24444
4.5385	0.10285	4.5385	0.94718	4.868	0.13587	4.838	0.13734
4.543	0.10427	4.543	0.94643	4.874	0.13481	4.844	0.13639
4.54413	0.10463	4.54413	0.94624	4.88	0.13386	4.85	0.13554
4.5475	0.10573	4.5475	0.94566	4.886	0.133	4.856	0.13478
4.552	0.10724	4.552	0.94486	4.892	0.13223	4.862	0.13412
4.5565	0.1088	4.5565	0.94404	4.898	0.13157	4.868	0.13355
4.561	0.11041	4.561	0.94318	4.904	0.13099	4.874	0.13308
4.5655	0.11207	4.5655	0.9423	4.91	0.1305	4.88	0.13269
4.57	0.11379	4.57	0.94139	4.916	0.1301	4.886	0.13239
4.5745	0.11557	4.5745	0.94044	4.922	0.12979	4.892	0.13218
4.579	0.11741	4.579	0.93946	4.928	0.12957	4.898	0.13206
4.5835	0.11932	4.5835	0.93845	4.934	0.12943	4.904	0.13203
4.588	0.12129	4.588	0.9374	4.94	0.12938	4.91	0.13208
4.5925	0.12332	4.5925	0.93631	4.946	0.12941	4.916	0.13221
4.597	0.12543	4.597	0.93518	4.952	0.12953	4.922	0.13244
4.59728	0.12557	4.59728	0.93511	4.958	0.12974	4.928	0.13275
4.6015	0.12762	4.6015	0.93401	4.964	0.13003	4.934	0.13315
4.606	0.12988	4.606	0.9328	4.97	0.1304	4.94	0.13364
4.6105	0.13222	4.6105	0.93155	4.976	0.13087	4.946	0.13422
4.615	0.13465	4.615	0.93024	4.982	0.13142	4.952	0.13488
4.6195	0.13716	4.6195	0.92889	4.988	0.13206	4.958	0.13565
4.624	0.13977	4.624	0.92749	4.994	0.13279	4.964	0.1365
4.6285	0.14247	4.6285	0.92603	5	0.13361	4.97	0.13746
4.633	0.14528	4.633	0.92451	5.006	0.13452	4.976	0.13851
4.6375	0.14818	4.6375	0.92294	5.012	0.13553	4.982	0.13967
4.642	0.1512	4.642	0.9213	5.018	0.13664	4.988	0.14093
4.6465	0.15434	4.6465	0.9196	5.024	0.13785	4.994	0.14229
4.64706	0.15474	4.64706	0.91938	5.03	0.13916	5	0.14377
4.651	0.15759	4.651	0.91783	5.036	0.14057	5.006	0.14536
4.6555	0.16097	4.6555	0.91599	5.042	0.1421	5.012	0.14707
4.66	0.16448	4.66	0.91407	5.048	0.14374	5.018	0.1489
4.6645	0.16813	4.6645	0.91207	5.054	0.14549	5.024	0.15086
4.669	0.17192	4.669	0.90999	5.06	0.14736	5.03	0.15294
4.6728	0.17524	4.6728	0.90816	5.066	0.14936	5.036	0.15515
4.6735	0.17587	4.6735	0.90782	5.072	0.15149	5.042	0.15748
4.678	0.17997	4.678	0.90555	5.078	0.15376	5.048	0.15995
4.6825	0.18425	4.6825	0.90319	5.084	0.15616	5.054	0.16255
4.687	0.18869	4.687	0.90073	5.09	0.15871	5.06	0.16529
4.6915	0.19332	4.6915	0.89815	5.096	0.16142	5.066	0.16816
4.696	0.19815	4.696	0.89546	5.102	0.16428	5.072	0.17117
4.69853	0.20095	4.69853	0.8939	5.108	0.16731	5.078	0.17434
4.7005	0.20317	4.7005	0.89265	5.114	0.17052	5.084	0.17766
4.705	0.20841	4.705	0.88971	5.12	0.17391	5.09	0.18116
4.7095	0.21387	4.7095	0.88664	5.126	0.1775	5.096	0.18484
4.714	0.21957	4.714	0.88342	5.132	0.18129	5.102	0.18872
4.7185	0.22552	4.7185	0.88005	5.138	0.18529	5.108	0.19281
4.723	0.23172	4.723	0.87652	5.144	0.18952	5.114	0.19714
4.72427	0.23351	4.72427	0.87549	5.15	0.19399	5.12	0.20171
4.7275	0.2382	4.7275	0.87281	5.156	0.19871	5.126	0.20653
4.732	0.24496	4.732	0.86893	5.162	0.20369	5.132	0.21163
4.7365	0.25203	4.7365	0.86485	5.168	0.20895	5.138	0.21702
4.741	0.25941	4.741	0.86057	5.174	0.2145	5.144	0.22272
4.7455	0.26713	4.7455	0.85608	5.18	0.22037	5.15	0.22874
4.75	0.2752	4.75	0.85135	5.186	0.22657	5.156	0.2351
4.7545	0.28363	4.7545	0.84639	5.1875	0.22817	5.162	0.24182
4.759	0.29245	4.759	0.84116	5.192	0.23312	5.168	0.24893
4.7635	0.30168	4.7635	0.83565	5.198	0.24003	5.174	0.25644
4.768	0.31134	4.768	0.82986	5.204	0.24734	5.18	0.26437
4.7725	0.32144	4.7725	0.82375	5.21	0.25507	5.186	0.27275
4.777	0.33201	4.777	0.8173	5.216	0.26323	5.1875	0.27492
4.7815	0.34307	4.7815	0.81051	5.222	0.27186	5.192	0.28161
4.786	0.35465	4.786	0.80334	5.228	0.28098	5.198	0.29098
4.7905	0.36676	4.7905	0.79577	5.234	0.29063	5.204	0.30087
4.795	0.37943	4.795	0.78776	5.24	0.30083	5.21	0.31133
4.7995	0.39268	4.7995	0.77931	5.246	0.31162	5.216	0.32238
4.804	0.40653	4.804	0.77037	5.252	0.32302	5.222	0.33406
4.8085	0.42101	4.8085	0.76091	5.258	0.33508	5.228	0.34639
4.813	0.43614	4.813	0.75091	5.264	0.34784	5.234	0.35943
4.8175	0.45193	4.8175	0.74032	5.27	0.36131	5.24	0.37318
4.822	0.4684	4.822	0.72911	5.276	0.37556	5.246	0.38771
4.8265	0.48557	4.8265	0.71724	5.282	0.39061	5.252	0.40303
4.831	0.50344	4.831	0.70467	5.288	0.40649	5.258	0.41919
4.8355	0.52202	4.8355	0.69136	5.294	0.42325	5.264	0.43621
4.84	0.54132	4.84	0.67726	5.3	0.44093	5.27	0.45413
4.8445	0.56132	4.8445	0.66233	5.306	0.45954	5.276	0.47297
4.849	0.58201	4.849	0.64652	5.312	0.47911	5.28125	0.49023
4.8535	0.60336	4.8535	0.6298	5.318	0.49967	5.282	0.49275
4.858	0.62533	4.858	0.6121	5.324	0.52123	5.288	0.51349
4.8625	0.64789	4.8625	0.59339	5.33	0.54378	5.294	0.53518
4.867	0.67096	4.867	0.57362	5.336	0.56732	5.3	0.55783
4.8715	0.69447	4.8715	0.55275	5.342	0.5918	5.306	0.58141
4.876	0.71831	4.876	0.53075	5.348	0.61719	5.312	0.60588
4.8805	0.74237	4.8805	0.50757	5.354	0.64342	5.318	0.63118
4.885	0.76652	4.885	0.4832	5.36	0.67037	5.324	0.65724
4.8895	0.7906	4.8895	0.45761	5.366	0.69793	5.33	0.68395
4.894	0.81442	4.894	0.43079	5.372	0.72592	5.336	0.71116
4.8985	0.8378	4.8985	0.40274	5.375	0.74002	5.342	0.73871
4.903	0.86051	4.903	0.37348	5.378	0.75415	5.348	0.76639
4.9075	0.88233	4.9075	0.34304	5.384	0.78237	5.354	0.79396
4.912	0.903	4.912	0.31145	5.39	0.81031	5.36	0.82114
4.9165	0.92229	4.9165	0.27877	5.396	0.83764	5.366	0.84762
4.921	0.93994	4.921	0.24508	5.402	0.86403	5.372	0.87307
4.9255	0.9557	4.9255	0.21048	5.408	0.88908	5.375	0.88528
4.93	0.96935	4.93	0.17506	5.414	0.91241	5.378	0.8971
4.9345	0.98069	4.9345	0.13898	5.42	0.9336	5.384	0.91936
4.939	0.98952	4.939	0.10238	5.426	0.95227	5.39	0.93944
4.9435	0.99571	4.9435	0.0655	5.432	0.96805	5.396	0.95698
4.948	0.99916	4.948	0.02905	5.438	0.9806	5.402	0.97168
4.9525	0.9998	4.9525	0.01407	5.444	0.98966	5.408	0.98321
4.957	0.99764	4.957	0.04857	5.45	0.99503	5.414	0.99135
4.9615	0.99271	4.9615	0.08536	5.456	0.9966	5.42	0.99591
4.966	0.98511	4.966	0.12203	5.462	0.99435	5.426	0.99681
4.9705	0.97496	4.9705	0.15824	5.468	0.98833	5.432	0.99405
4.975	0.96243	4.975	0.19382	5.474	0.97872	5.438	0.98769
4.9795	0.94773	4.9795	0.22863	5.48	0.96573	5.444	0.97789
4.984	0.93107	4.984	0.26254	5.486	0.94966	5.45	0.96488
4.9885	0.9127	4.9885	0.29547	5.492	0.93086	5.456	0.94894
4.993	0.89286	4.993	0.32732	5.498	0.9097	5.462	0.9304
4.9975	0.8718	4.9975	0.35805	5.504	0.88658	5.468	0.90961
5.002	0.84977	5.002	0.3876	5.51	0.86188	5.46875	0.90687
5.0065	0.82699	5.0065	0.41594	5.516	0.83599	5.474	0.88694
5.011	0.8037	5.011	0.44306	5.522	0.80926	5.48	0.86276
5.0155	0.78008	5.0155	0.46895	5.528	0.78203	5.486	0.83743
5.02	0.75633	5.02	0.49363	5.534	0.75457	5.492	0.81129
5.0245	0.7326	5.0245	0.51711	5.54	0.72716	5.498	0.78464
5.029	0.70904	5.029	0.53941	5.546	0.7	5.504	0.75776
5.0335	0.68577	5.0335	0.56056	5.552	0.67328	5.51	0.7309
5.038	0.66289	5.038	0.58061	5.558	0.64714	5.516	0.70426
5.0425	0.64049	5.0425	0.59959	5.5625	0.62799	5.522	0.67801
5.047	0.61864	5.047	0.61755	5.564	0.6217	5.528	0.65231
5.0515	0.59738	5.0515	0.63452	5.57	0.59705	5.534	0.62726
5.05375	0.58699	5.05375	0.64266	5.576	0.57324	5.54	0.60295
5.056	0.57676	5.056	0.65057	5.582	0.55033	5.546	0.57944
5.0605	0.55681	5.0605	0.66572	5.588	0.52833	5.552	0.55678
5.065	0.53755	5.065	0.68004	5.594	0.50726	5.558	0.53499
5.0695	0.51898	5.0695	0.69356	5.6	0.48711	5.5625	0.51924
5.07288	0.50551	5.07288	0.7032	5.606	0.46788	5.564	0.5141
5.074	0.50111	5.074	0.70632	5.612	0.44955	5.57	0.49409
5.0785	0.48424	5.0785	0.71817	5.618	0.43209	5.576	0.47497
5.083	0.46745	5.083	0.72976	5.624	0.41547	5.582	0.45671
5.0875	0.45164	5.0875	0.74051	5.63	0.39967	5.588	0.43929
5.092	0.43649	5.092	0.75067	5.636	0.38465	5.594	0.4227
5.0965	0.42198	5.0965	0.76027	5.642	0.37038	5.6	0.4069
5.101	0.4081	5.101	0.76935	5.648	0.35681	5.606	0.39187
5.1055	0.39482	5.1055	0.77793	5.654	0.34393	5.612	0.37757
5.11	0.38212	5.11	0.78605	5.66	0.33169	5.618	0.36396
5.1145	0.36999	5.1145	0.79373	5.666	0.32007	5.624	0.35102
5.119	0.35839	5.119	0.80101	5.672	0.30902	5.63	0.33872
5.1235	0.3473	5.1235	0.8079	5.678	0.29852	5.636	0.32702
5.128	0.33671	5.128	0.81443	5.684	0.28854	5.642	0.31589
5.1325	0.32658	5.1325	0.82062	5.69	0.27905	5.648	0.30531
5.137	0.31691	5.137	0.82649	5.696	0.27003	5.654	0.29524
5.1415	0.30766	5.1415	0.83207	5.702	0.26144	5.65625	0.29159
5.146	0.29883	5.146	0.83736	5.708	0.25326	5.66	0.28565
5.1505	0.29039	5.1505	0.84238	5.714	0.24548	5.666	0.27653
5.155	0.28233	5.155	0.84716	5.72	0.23806	5.672	0.26784
5.1595	0.27462	5.1595	0.85169	5.726	0.23099	5.678	0.25957
5.164	0.26725	5.164	0.85601	5.732	0.22425	5.684	0.25168
5.16625	0.26368	5.16625	0.85809	5.738	0.21782	5.69	0.24416
5.1685	0.2602	5.1685	0.86012	5.744	0.21169	5.696	0.23699
5.173	0.25346	5.173	0.86403	5.75	0.20583	5.702	0.23015
5.1775	0.24701	5.1775	0.86775	5.756	0.20023	5.708	0.22362
5.182	0.24083	5.182	0.8713	5.762	0.19487	5.714	0.21739
5.1865	0.23493	5.1865	0.87469	5.768	0.18976	5.72	0.21143
5.191	0.22927	5.191	0.87791	5.774	0.18486	5.726	0.20573
5.1955	0.22385	5.1955	0.88099	5.78	0.18017	5.732	0.20029
5.2	0.21867	5.2	0.88393	5.786	0.17568	5.738	0.19508
5.2045	0.2137	5.2045	0.88674	5.792	0.17138	5.744	0.19009
5.209	0.20894	5.209	0.88942	5.798	0.16726	5.75	0.18532
5.2135	0.20438	5.2135	0.89198	5.804	0.16331	5.756	0.18074
5.218	0.2	5.218	0.89443	5.81	0.15951	5.762	0.17635
5.2225	0.19581	5.2225	0.89677	5.816	0.15587	5.768	0.17215
5.227	0.19179	5.227	0.89901	5.822	0.15237	5.774	0.16811
5.2315	0.18793	5.2315	0.90115	5.828	0.14901	5.78	0.16424
5.236	0.18423	5.236	0.9032	5.834	0.14578	5.786	0.16052
5.2405	0.18068	5.2405	0.90516	5.84	0.14267	5.792	0.15694
5.245	0.17727	5.245	0.90704	5.846	0.13969	5.798	0.15351
5.2495	0.174	5.2495	0.90884	5.852	0.13681	5.804	0.1502
5.254	0.17087	5.254	0.91057	5.858	0.13404	5.81	0.14702
5.2585	0.16785	5.2585	0.91222	5.864	0.13137	5.816	0.14396
5.263	0.16496	5.263	0.9138	5.87	0.1288	5.822	0.14102
5.2675	0.16219	5.2675	0.91532	5.876	0.12632	5.828	0.13818
5.272	0.15952	5.272	0.91678	5.882	0.12393	5.834	0.13545
5.2765	0.15696	5.2765	0.91817	5.888	0.12162	5.84	0.13281
5.281	0.1545	5.281	0.91951	5.894	0.11939	5.846	0.13027
5.2855	0.15214	5.2855	0.92079	5.9	0.11724	5.852	0.12782
5.29	0.14988	5.29	0.92202	5.906	0.11517	5.858	0.12546
5.2945	0.1477	5.2945	0.9232	5.912	0.11316	5.864	0.12317
5.299	0.14562	5.299	0.92433	5.918	0.11122	5.87	0.12097
5.3035	0.14361	5.3035	0.92541	5.924	0.10935	5.876	0.11884
5.308	0.14169	5.308	0.92645	5.93	0.10753	5.882	0.11678
5.3125	0.13984	5.3125	0.92745	5.936	0.10578	5.888	0.11479
5.317	0.13807	5.317	0.9284	5.9375	0.10535	5.894	0.11286
5.3215	0.13637	5.3215	0.92932	5.942	0.10408	5.9	0.111
5.326	0.13474	5.326	0.93019	5.948	0.10243	5.906	0.1092
5.3305	0.13318	5.3305	0.93103	5.954	0.10084	5.912	0.10745
5.335	0.13169	5.335	0.93183	5.96	0.0993	5.918	0.10576
5.3395	0.13026	5.3395	0.9326	5.966	0.0978	5.924	0.10412
5.344	0.12888	5.344	0.93334	5.972	0.09635	5.93	0.10254
5.3485	0.12757	5.3485	0.93404	5.978	0.09495	5.936	0.101
5.353	0.12632	5.353	0.93471	5.984	0.09358	5.9375	0.10062
5.35525	0.12571	5.35525	0.93503	5.99	0.09226	5.942	0.09951
5.3575	0.12512	5.3575	0.93535	5.996	0.09098	5.948	0.09806
5.362	0.12397	5.362	0.93596	6.002	0.08973	5.954	0.09666
5.3665	0.12288	5.3665	0.93655	6.008	0.08852	5.96	0.0953
5.371	0.12184	5.371	0.9371	6.014	0.08734	5.966	0.09397
5.3755	0.12085	5.3755	0.93763	6	0.0862	5.972	0.09269
5.38	0.11991	5.38	0.93813			5.978	0.09144
5.3845	0.11901	5.3845	0.93861			5.984	0.09023
5.389	0.11816	5.389	0.93906			5.99	0.08906
5.3935	0.11736	5.3935	0.93949			5.996	0.08791
5.398	0.1166	5.398	0.93989			6	0.0868
5.4025	0.11588	5.4025	0.94027
5.407	0.11521	5.407	0.94063
5.4115	0.11458	5.4115	0.94097
5.416	0.11399	5.416	0.94128
5.4205	0.11344	5.4205	0.94157
5.425	0.11293	5.425	0.94185
5.4295	0.11245	5.4295	0.9421
5.434	0.11202	5.434	0.94233
5.4385	0.11162	5.4385	0.94254
5.443	0.11127	5.443	0.94273
5.4475	0.11095	5.4475	0.9429
5.44975	0.1108	5.44975	0.94297
5.452	0.11066	5.452	0.94305
5.4565	0.11042	5.4565	0.94318
5.461	0.1102	5.461	0.94329
5.4655	0.11003	5.4655	0.94338
5.47	0.10989	5.47	0.94346
5.4745	0.10979	5.4745	0.94351
5.479	0.10972	5.479	0.94355
5.4835	0.10969	5.4835	0.94356
5.488	0.10969	5.488	0.94356
5.4925	0.10973	5.4925	0.94354
5.497	0.10981	5.497	0.9435
5.5015	0.10992	5.5015	0.94344
5.506	0.11006	5.506	0.94336
5.5105	0.11025	5.5105	0.94327
5.515	0.11046	5.515	0.94315
5.5195	0.11072	5.5195	0.94302
5.524	0.11101	5.524	0.94286
5.5285	0.11134	5.5285	0.94269
5.533	0.11171	5.533	0.94249
5.5375	0.11212	5.5375	0.94228
5.542	0.11256	5.542	0.94204
5.5465	0.11305	5.5465	0.94178
5.551	0.11357	5.551	0.9415
5.5555	0.11414	5.5555	0.9412
5.56	0.11475	5.56	0.94088
5.5645	0.1154	5.5645	0.94053
5.569	0.11609	5.569	0.94017
5.5735	0.11683	5.5735	0.93977
5.578	0.11761	5.578	0.93936
5.5825	0.11844	5.5825	0.93892
5.587	0.11931	5.587	0.93845
5.5915	0.12023	5.5915	0.93796
5.596	0.12121	5.596	0.93744
5.6005	0.12224	5.6005	0.93689
5.605	0.12332	5.605	0.93631
5.6095	0.12445	5.6095	0.93571
5.614	0.12563	5.614	0.93508
5.6185	0.12687	5.6185	0.93441
5.623	0.12818	5.623	0.93372
5.6275	0.12954	5.6275	0.93299
5.632	0.13096	5.632	0.93222
5.6365	0.13245	5.6365	0.93142
5.641	0.13401	5.641	0.93059
5.6455	0.13564	5.6455	0.92971
5.65	0.13734	5.65	0.9288
5.6545	0.13911	5.6545	0.92784
5.659	0.14096	5.659	0.92685
5.6635	0.14289	5.6635	0.9258
5.668	0.1449	5.668	0.92472
5.6725	0.147	5.6725	0.92358
5.677	0.14918	5.677	0.9224
5.6815	0.15147	5.6815	0.92116
5.686	0.15385	5.686	0.91987
5.6905	0.15632	5.6905	0.91852
5.695	0.15891	5.695	0.91711
5.6995	0.1616	5.6995	0.91564
5.704	0.1644	5.704	0.91411
5.7085	0.16733	5.7085	0.91251
5.713	0.17038	5.713	0.91084
5.7175	0.17355	5.7175	0.90909
5.722	0.17687	5.722	0.90727
5.7265	0.18032	5.7265	0.90536
5.731	0.18392	5.731	0.90337
5.73325	0.18578	5.73325	0.90234
5.7355	0.18768	5.7355	0.90129
5.74	0.1916	5.74	0.89911
5.7445	0.19568	5.7445	0.89684
5.749	0.19995	5.749	0.89446
5.7535	0.20439	5.7535	0.89197
5.758	0.20904	5.758	0.88936
5.7625	0.21388	5.7625	0.88664
5.767	0.21892	5.767	0.88379
5.7715	0.22416	5.7715	0.88082
5.776	0.22969	5.776	0.87767
5.7805	0.23548	5.7805	0.87437
5.785	0.24152	5.785	0.87091
5.7895	0.24782	5.7895	0.86728
5.794	0.2544	5.794	0.86348
5.7985	0.26128	5.7985	0.85949
5.803	0.26847	5.803	0.8553
5.80413	0.27032	5.80413	0.85421
5.8075	0.27599	5.8075	0.85089
5.812	0.28385	5.812	0.84626
5.8165	0.29207	5.8165	0.84138
5.821	0.30068	5.821	0.83626
5.8255	0.30967	5.8255	0.83086
5.82775	0.31433	5.82775	0.82805
5.83	0.31909	5.83	0.82517
5.8345	0.32893	5.8345	0.81919
5.839	0.33924	5.839	0.81287
5.8435	0.35001	5.8435	0.80622
5.848	0.36129	5.848	0.79919
5.85138	0.37009	5.85138	0.79367
5.8525	0.37309	5.8525	0.79178
5.857	0.38543	5.857	0.78395
5.8615	0.39823	5.8615	0.77574
5.866	0.4117	5.866	0.76701
5.8705	0.42576	5.8705	0.75779
5.875	0.44043	5.875	0.74804
5.8795	0.45574	5.8795	0.73774
5.884	0.47169	5.884	0.72685
5.8885	0.4883	5.8885	0.71533
5.893	0.50558	5.893	0.70315
5.8975	0.52353	5.8975	0.69027
5.902	0.54215	5.902	0.67664
5.9065	0.56144	5.9065	0.66224
5.91016	0.57759	5.91016	0.64993
5.911	0.58138	5.911	0.64701
5.9155	0.60195	5.9155	0.63091
5.92	0.62313	5.92	0.6139
5.9245	0.64485	5.9245	0.59595
5.929	0.66702	5.929	0.57704
5.9335	0.68962	5.9335	0.55712
5.938	0.71255	5.938	0.53614
5.9425	0.73572	5.9425	0.51408
5.94531	0.75027	5.94531	0.49973
5.947	0.759	5.947	0.49091
5.9515	0.78226	5.9515	0.46663
5.956	0.80532	5.956	0.44123
5.9605	0.82802	5.9605	0.4147
5.965	0.85017	5.965	0.38708
5.9695	0.87156	5.9695	0.35839
5.974	0.89197	5.974	0.32868
5.9785	0.91118	5.9785	0.29803
5.98047	0.91915	5.98047	0.28434
5.983	0.92896	5.983	0.26653
5.9875	0.9451	5.9875	0.23431
5.992	0.95937	5.992	0.20157
5.9965	0.97157	5.9965	0.1686
5.99805	0.97526	5.99805	0.15729
6.001	0.98154	6.001	0.13587
6.0055	0.98912	6.0055	0.10433
6.01	0.99419	6.01	0.07624
6.0145	0.99668	6.0145	0.05763
6.01563	0.99689	6.01563	0.05574
6.019	0.99655	6.019	0.0587
6.0235	0.99382	6.0235	0.0786
6.02441	0.99295	6.02441	0.08396
6.028	0.98853	6.028	0.10711
6.0325	0.98076	6.0325	0.1387
6.0332	0.97933	6.0332	0.14376
6.037	0.97065	6.037	0.17132
6.0415	0.95835	6.0415	0.20409
6.046	0.94404	6.046	0.23656
6.0505	0.92792	6.0505	0.26847
6.05078	0.92686	6.05078	0.27044
6.055	0.91022	6.055	0.29964
6.0595	0.89114	6.0595	0.32993
6.064	0.87093	6.064	0.35927
6.0685	0.84978	6.0685	0.38758
6.073	0.82792	6.073	0.41482
6.0775	0.80554	6.0775	0.44097
6.082	0.78283	6.082	0.46602
6.08594	0.76281	6.08594	0.48702
6.0865	0.75995	6.0865	0.48995
6.091	0.73705	6.091	0.51279
6.0955	0.71426	6.0955	0.53455
6.1	0.6917	6.1	0.55525
6.1045	0.66946	6.1045	0.57492
6.109	0.64763	6.109	0.5936
6.1135	0.62628	6.1135	0.61133
6.118	0.60545	6.118	0.62813
6.12109	0.59145	6.12109	0.63918
6.1225	0.58519	6.1225	0.64406
6.127	0.56552	6.127	0.65915
6.1315	0.54648	6.1315	0.67344
6.136	0.52807	6.136	0.68697
6.1405	0.51031	6.1405	0.69978
6.145	0.49318	6.145	0.71191
6.1495	0.47669	6.1495	0.7234
6.154	0.46083	6.154	0.73428
6.15625	0.45312	6.15625	0.73951
6.1585	0.4456	6.1585	0.74458
6.163	0.43096	6.163	0.75435
6.1675	0.41691	6.1675	0.7636
6.172	0.40343	6.172	0.77238
6.1765	0.39051	6.1765	0.7807
6.181	0.37812	6.181	0.78859
6.1855	0.36624	6.1855	0.79609
6.19	0.35486	6.19	0.8032
6.19141	0.35141	6.19141	0.80535
6.1945	0.34396	6.1945	0.80996
6.199	0.33351	6.199	0.81639
6.2035	0.3235	6.2035	0.8225
6.208	0.3139	6.208	0.82831
6.2125	0.30471	6.2125	0.83384
6.217	0.29589	6.217	0.83911
6.2215	0.28744	6.2215	0.84413
6.226	0.27934	6.226	0.84892
6.22656	0.27835	6.22656	0.8495
6.2305	0.27157	6.2305	0.85348
6.235	0.26411	6.235	0.85784
6.2395	0.25696	6.2395	0.862
6.244	0.25009	6.244	0.86597
6.2485	0.2435	6.2485	0.86977
6.253	0.23717	6.253	0.8734
6.2575	0.23109	6.2575	0.87687
6.26172	0.22561	6.26172	0.87999
6.262	0.22525	6.262	0.8802
6.2665	0.21964	6.2665	0.88338
6.271	0.21424	6.271	0.88643
6.2755	0.20904	6.2755	0.88936
6.28	0.20405	6.28	0.89216
6.2845	0.19924	6.2845	0.89485
6.289	0.19461	6.289	0.89744
6.2935	0.19015	6.2935	0.89992
6.29688	0.18692	6.29688	0.90171
6.298	0.18586	6.298	0.9023
6.3025	0.18171	6.3025	0.90459
6.307	0.17772	6.307	0.9068
6.3115	0.17387	6.3115	0.90892
6.316	0.17016	6.316	0.91096
6.3205	0.16657	6.3205	0.91292
6.325	0.16311	6.325	0.91482
6.3295	0.15977	6.3295	0.91664
6.33203	0.15794	6.33203	0.91764
6.334	0.15655	6.334	0.9184
6.3385	0.15343	6.3385	0.92009
6.343	0.15041	6.343	0.92173
6.3475	0.1475	6.3475	0.92331
6.352	0.14468	6.352	0.92484
6.3565	0.14195	6.3565	0.92631
6.361	0.13931	6.361	0.92773
6.3655	0.13676	6.3655	0.92911
6.36719	0.13582	6.36719	0.92961
6.37	0.13428	6.37	0.93044
6.3745	0.13189	6.3745	0.93173
6.379	0.12956	6.379	0.93297
6.3835	0.12731	6.3835	0.93418
6.388	0.12513	6.388	0.93534
6.3925	0.12302	6.3925	0.93647
6.397	0.12096	6.397	0.93757
6.4015	0.11897	6.4015	0.93863
6.40234	0.1186	6.40234	0.93883
6.406	0.11704	6.406	0.93966
6.4105	0.11516	6.4105	0.94066
6.415	0.11334	6.415	0.94163
6.4195	0.11157	6.4195	0.94257
6.424	0.10985	6.424	0.94348
6.4285	0.10818	6.4285	0.94436
6.433	0.10655	6.433	0.94523
6.4375	0.10496	6.4375	0.94607
6.442	0.10343	6.442	0.94687
6.4465	0.10194	6.4465	0.94766
6.451	0.10048	6.451	0.94843
6.4555	0.09907	6.4555	0.94917
6.46	0.09769	6.46	0.9499
6.4645	0.09635	6.4645	0.95061
6.469	0.09504	6.469	0.95129
6.4735	0.09377	6.4735	0.95196
6.478	0.09253	6.478	0.95261
6.4825	0.09132	6.4825	0.95325
6.487	0.09014	6.487	0.95387
6.4915	0.08899	6.4915	0.95447
6.496	0.08787	6.496	0.95505
6.5	0.08678	6.5	0.95563
